# Supplementary material for: The relationship between mass customization and sustainable performance: The role of firm size and global E-commerce
Source: Heliyon. 2024 Mar 11;10(6):e27726. doi: 10.1016/j.heliyon.2024.e27726 (PMC10950661; doi:10.1016/j.heliyon.2024.e27726)
Supplement: Multimedia component 3 [file mmc3.csv]

Gender	Age_Group	Education	Position	Tenur	Type_of_Firm	MV2_Firm_Size	MV1_CBEC	CR1	CR2	CR3	CR4	TK1	TK2	TK3	TK4	FM2	FM3	FM4	FM5	MP1	MP2	MP3	MP4	MT1	MT2	MT4	CM1	CM2	CM5	CM6	MC1	MC2	MC3	MC5	CP1	CP2	CP3	CP4	SP1	SP2	SP3	SP4	SP5	Random	CR	TK	FM	MP	MT
1	3	1	1	4	3	2	1	5	5	5	5	5	5	5	5	3	3	3	4	4	5	4	4	5	5	5	5	5	5	4	4	2	3	5	5	4	3	5	4	2	5	4	4	47.2693439274903	5	5	3.25	4.25	5
1	3	1	1	5	2	2	1	5	4	4	5	5	5	5	5	5	5	5	5	4	4	4	4	5	5	5	5	5	5	4	5	5	5	5	5	5	5	5	5	5	5	5	5	49.8883630162799	4.5	5	5	4	5
1	2	1	2	4	2	2	1	4	4	4	4	4	4	5	4	4	4	4	5	4	4	4	4	4	5	4	5	5	4	5	4	5	4	5	4	4	5	4	4	4	4	5	4	49.1733555021866	4	4.25	4.25	4	4.33333333333333
1	3	1	1	5	3	1	3	5	5	5	5	5	5	5	5	5	5	5	5	5	5	5	5	5	5	5	5	5	5	4	5	5	5	5	4	4	5	5	5	5	5	5	5	48.9186752609854	5	5	5	5	5
0	2	1	2	2	3	2	2	5	5	5	5	5	5	5	5	5	5	5	5	5	5	5	5	5	5	5	5	5	5	4	4	5	4	4	5	5	5	5	5	5	5	5	5	44.4321508577181	5	5	5	5	5
1	4	4	2	6	5	1	1	5	5	5	5	4	5	3	5	5	5	5	5	5	5	5	5	5	5	5	5	5	5	1	3	2	3	5	5	5	5	5	5	5	5	5	5	44.6988277658856	5	4.25	5	5	5
0	4	4	2	4	5	1	1	4	2	4	4	4	2	4	4	4	4	3	4	2	4	4	3	4	4	4	4	4	4	4	4	3	4	4	3	3	2	4	2	2	5	5	5	49.0481483304068	3.5	3.5	3.75	3.25	4
1	4	4	2	6	2	2	1	3	1	5	4	5	5	5	5	5	5	5	5	3	3	3	3	3	5	5	5	5	5	4	5	3	3	5	5	5	5	5	5	3	5	5	5	54.9016631331349	3.25	5	5	3	4.33333333333333
1	3	1	1	5	2	2	3	5	4	4	4	4	2	4	4	5	4	4	4	4	4	4	3	4	4	4	5	5	5	5	4	4	4	4	5	5	5	4	5	3	5	5	5	49.4402432892599	4.25	3.5	4.25	3.75	4
1	3	1	1	4	5	2	1	5	5	5	5	5	5	5	5	5	5	5	5	5	5	5	5	5	5	5	5	5	5	5	5	5	5	5	5	5	5	5	5	5	5	5	5	49.0491186750429	5	5	5	5	5
0	3	2	2	4	4	2	2	5	3	5	4	4	4	4	5	4	4	4	4	4	4	4	4	5	4	4	5	5	4	4	4	4	4	4	5	5	4	4	4	4	5	5	5	48.9788364865345	4.25	4.25	4	4	4.33333333333333
1	3	1	1	5	2	1	1	4	4	4	3	4	4	4	4	3	3	4	3	3	3	3	4	4	4	4	4	3	4	4	4	4	4	3	3	4	4	4	4	4	4	4	4	46.5189878013472	3.75	4	3.25	3.25	4
0	3	1	2	4	5	1	6	5	3	5	5	5	4	5	5	5	5	5	5	4	5	4	4	5	4	5	5	5	5	4	4	1	3	5	4	4	5	3	5	4	5	5	5	54.2817625637008	4.5	4.75	5	4.25	4.66666666666667
1	2	4	1	3	3	2	6	5	5	5	4	5	5	5	5	5	5	4	5	5	5	5	5	5	5	5	5	5	5	5	5	4	4	5	4	3	4	3	4	4	4	5	5	47.3838662961986	4.75	5	4.75	5	5
1	4	1	1	4	3	2	6	5	3	3	3	4	4	4	4	4	4	4	4	4	4	4	4	5	5	5	5	5	5	5	5	5	5	5	5	5	5	5	3	5	5	5	5	48.6576316867177	3.5	4	4	4	5
1	1	4	2	2	3	1	6	5	5	5	5	5	5	5	5	4	5	5	5	5	5	5	5	5	5	5	5	5	5	5	5	5	5	5	5	5	5	5	5	5	5	5	5	44.6443881846602	5	5	4.75	5	5
1	4	1	2	6	5	1	1	4	4	5	4	4	3	4	3	3	3	4	4	3	3	4	4	4	4	4	4	5	4	4	4	4	4	4	4	4	4	4	4	5	5	5	5	45.4276480171214	4.25	3.5	3.5	3.5	4
1	2	1	1	3	2	1	4	3	2	5	3	5	5	3	3	3	3	4	3	4	4	4	4	5	5	4	4	3	4	2	2	3	3	4	5	4	4	4	1	1	1	1	1	53.0391833818716	3.25	4	3.25	4	4.66666666666667
1	3	2	2	4	2	2	1	5	3	4	3	4	4	4	4	5	4	4	5	5	4	4	4	4	4	4	5	5	5	5	3	3	3	3	5	5	5	5	4	4	5	5	5	52.2050830413469	3.75	4	4.5	4.25	4
1	3	1	1	5	1	1	2	5	5	5	5	5	5	5	5	3	5	5	4	5	5	5	5	5	5	5	5	5	5	5	5	5	5	5	5	5	5	5	5	5	5	5	5	51.751763550635	5	5	4.25	5	5
1	2	4	1	2	6	1	6	3	3	3	3	5	4	3	5	4	4	4	4	3	4	4	3	4	4	4	5	5	5	4	4	3	3	3	5	5	3	4	3	3	5	4	5	50.0426350057575	3	4.25	4	3.5	4
1	3	1	1	4	5	2	6	4	3	4	4	4	4	5	5	3	4	3	5	5	5	5	5	4	5	4	5	5	5	5	4	5	5	5	4	3	4	5	4	4	4	5	5	47.359173500469	3.75	4.5	3.75	5	4.33333333333333
1	4	4	1	6	4	1	1	5	2	4	4	4	3	4	5	4	4	3	4	3	4	4	2	4	4	5	5	5	5	2	4	3	2	5	5	3	5	4	5	3	5	5	5	54.5501485974721	3.75	4	3.75	3.25	4.33333333333333
1	2	1	1	3	1	1	6	1	1	2	4	1	1	1	4	1	1	1	2	5	5	5	5	3	1	5	4	4	1	5	3	2	1	2	5	5	4	3	3	2	3	1	5	49.2009559109433	2	1.75	1.25	5	3
1	2	1	2	2	1	1	2	4	2	4	3	4	2	4	4	3	3	4	4	3	3	3	3	1	4	4	4	4	3	1	4	4	4	4	4	4	4	4	4	3	4	4	4	49.9557879632863	3.25	3.5	3.5	3	3
1	2	1	1	3	2	2	6	5	4	5	4	4	4	5	4	4	4	4	4	3	4	4	4	4	4	4	4	4	5	5	5	4	4	4	5	4	5	5	4	4	5	5	5	54.0907149015699	4.5	4.25	4	3.75	4
1	1	4	2	2	3	1	1	5	5	1	3	3	2	2	5	3	3	4	3	2	2	3	1	4	4	5	3	5	2	3	1	1	1	1	5	5	5	5	3	3	5	4	5	49.3579012093324	3.5	3	3.25	2	4.33333333333333
0	3	1	1	4	3	1	5	5	3	4	4	4	3	2	4	3	3	3	2	4	3	5	4	3	3	4	5	5	4	5	4	4	4	4	4	4	4	4	3	4	5	5	5	49.0443053908434	4	3.25	2.75	4	3.33333333333333
1	2	1	2	3	3	1	6	5	5	5	4	3	1	1	5	5	5	5	5	5	5	5	5	5	5	4	5	5	3	2	3	1	5	5	5	5	5	5	5	5	2	3	5	52.0863105987489	4.75	2.5	5	5	4.66666666666667
0	4	4	1	6	3	1	2	5	3	3	3	5	1	3	5	3	3	3	5	3	5	5	3	3	3	5	5	5	4	3	4	2	1	5	5	5	5	5	5	5	5	5	5	47.0575993446984	3.5	3.5	3.5	4	3.66666666666667
1	2	3	1	3	4	2	2	5	5	5	5	5	5	5	1	5	5	5	5	5	5	5	5	3	3	4	3	3	2	4	4	3	4	4	4	1	3	3	4	4	4	3	3	49.9896678353952	5	4	5	5	3.33333333333333
1	3	1	1	5	1	1	6	5	5	5	5	5	4	5	5	4	5	5	5	5	5	5	5	5	5	5	5	5	5	5	4	4	4	5	4	4	3	4	4	4	5	5	5	53.1734022297194	5	4.75	4.75	5	5
1	2	1	1	3	3	1	6	1	1	5	5	4	3	3	3	3	3	3	5	5	4	4	4	2	2	5	5	5	1	1	5	5	3	4	4	5	2	1	3	3	3	3	3	45.8455128809936	3	3.25	3.5	4.25	3
0	2	1	1	2	6	1	2	3	2	2	2	3	3	2	4	3	3	3	2	1	1	2	2	5	5	4	5	5	5	2	4	4	3	3	4	2	3	3	5	5	3	4	5	49.1584393796083	2.25	3	2.75	1.5	4.66666666666667
1	3	4	1	4	5	1	2	3	3	3	3	4	5	4	3	3	3	3	3	4	3	3	3	3	3	3	3	3	3	2	4	4	4	3	4	4	4	3	3	2	3	4	4	47.6610817537861	3	4	3	3.25	3
1	4	1	1	6	3	1	6	5	4	5	4	5	5	5	5	4	4	4	5	4	4	4	4	5	5	4	5	4	3	3	3	3	3	4	5	5	5	5	4	4	4	4	5	49.0563540898365	4.5	5	4.25	4	4.66666666666667
0	2	1	2	3	5	1	5	3	2	5	3	5	4	4	4	4	4	3	4	4	3	4	4	5	5	5	5	5	5	5	5	5	5	5	4	4	4	4	4	5	5	5	5	46.5825880129787	3.25	4.25	3.75	3.75	5
1	3	1	2	4	3	2	2	4	2	5	4	4	3	4	4	4	4	4	4	4	3	3	3	3	4	3	4	4	3	3	3	4	3	3	3	4	3	3	3	4	3	4	4	53.4422986316197	3.75	3.75	4	3.25	3.33333333333333
0	3	1	2	4	3	2	1	5	5	5	5	5	5	5	5	5	5	5	5	5	5	5	5	5	5	5	5	5	5	1	4	2	3	3	5	5	5	5	5	5	5	5	5	54.0640451383441	5	5	5	5	5
1	3	4	2	2	3	2	2	5	5	5	3	5	1	5	5	5	5	3	3	1	3	3	3	5	5	5	5	5	5	1	3	3	3	4	5	5	4	4	4	5	5	5	5	46.33327897497	4.5	4	4	2.5	5
0	3	1	2	3	6	1	1	1	1	1	1	1	2	1	1	2	2	2	2	1	2	1	1	1	1	1	1	1	1	1	1	1	1	1	1	1	1	1	1	1	1	1	1	49.8990492397303	1	1.25	2	1.25	1
0	2	1	1	3	5	1	1	4	3	5	5	5	3	3	3	4	3	2	4	1	3	3	2	4	4	4	4	5	4	1	2	1	1	3	5	2	3	4	4	2	5	4	5	51.1993592748164	4.25	3.5	3.25	2.25	4
0	3	1	2	5	4	1	1	5	5	5	5	5	5	5	5	5	5	5	5	5	5	5	2	5	5	5	5	5	5	5	5	5	5	5	5	2	5	5	5	2	5	2	5	50.079186726465	5	5	5	4.25	5
1	3	1	2	4	5	2	2	5	3	5	5	4	4	5	5	4	4	2	4	3	4	4	4	4	4	4	4	4	4	3	4	3	3	4	5	4	5	4	4	4	4	4	4	51.2197734247137	4.5	4.5	3.5	3.75	4
1	3	4	2	5	3	1	2	5	3	2	3	4	4	3	3	3	3	4	4	4	3	4	4	5	5	5	5	5	5	5	3	3	1	2	5	5	3	3	3	5	5	5	5	50.38151982796	3.25	3.5	3.5	3.75	5
1	3	1	1	2	3	1	6	4	4	4	5	5	5	5	5	4	4	4	4	4	4	4	4	4	4	4	5	4	4	4	4	4	4	4	4	4	4	4	4	4	4	4	4	49.0461354944632	4.25	5	4	4	4
1	2	1	2	2	4	1	2	5	3	2	3	4	5	5	5	4	3	4	4	3	4	4	3	4	4	3	4	4	1	4	3	4	4	4	5	5	4	4	5	3	5	5	5	52.47943908693	3.25	4.75	3.75	3.5	3.66666666666667
1	3	1	1	5	2	2	1	3	3	4	3	3	3	3	3	4	4	4	4	3	3	3	3	4	4	4	4	5	5	5	4	4	4	4	4	4	3	4	5	4	5	5	5	50.1981902325627	3.25	3	4	3	4
1	2	1	1	3	5	2	1	5	5	5	5	5	5	5	5	4	4	4	4	4	4	4	4	4	4	4	4	4	4	4	4	4	4	4	4	4	4	4	4	4	4	4	4	50.1784556544427	5	5	4	4	4
1	2	4	2	4	5	1	2	3	1	4	5	5	2	5	5	5	5	5	5	3	3	3	3	5	5	5	5	5	4	1	2	2	3	4	5	5	5	5	5	3	5	5	5	50.9232503934284	3.25	4.25	5	3	5
0	2	4	2	2	4	1	1	5	4	4	5	5	5	5	4	5	5	5	5	5	4	4	4	5	5	5	5	5	5	5	4	4	3	3	4	3	4	4	4	1	5	5	5	46.4213708157878	4.5	4.75	5	4.25	5
0	4	4	2	6	4	2	1	5	5	5	5	5	5	5	5	5	5	5	5	5	5	5	5	5	5	5	5	5	5	5	5	5	5	5	4	4	4	4	4	3	5	5	3	42.8223680217606	5	5	5	5	5
0	3	1	1	5	5	2	1	5	5	5	5	5	5	5	5	5	5	5	5	5	5	5	5	5	5	5	5	5	5	5	5	5	5	5	5	5	5	5	5	3	5	5	5	52.382998553688	5	5	5	5	5
0	3	1	2	4	5	1	1	1	2	1	1	1	1	1	1	1	1	1	1	2	2	2	2	2	2	1	1	1	1	1	2	4	4	3	1	2	3	2	3	3	1	1	1	53.2253638614644	1.25	1	1	2	1.66666666666667
1	3	4	2	2	4	2	2	1	1	3	1	5	5	5	5	5	5	5	5	3	3	5	5	5	5	5	5	5	5	5	5	4	2	1	5	1	5	3	3	2	5	5	5	51.2282533129179	1.5	5	5	4	5
1	3	4	1	6	4	1	2	5	5	2	4	5	5	5	5	4	4	2	4	1	4	4	4	5	5	5	5	5	2	5	4	5	5	5	5	2	5	5	3	2	5	5	5	47.0897085470896	4	5	3.5	3.25	5
0	2	4	2	2	5	1	2	5	1	5	5	5	5	5	5	5	5	3	5	4	4	4	3	5	5	5	5	5	5	5	5	1	3	4	3	3	2	3	3	3	5	5	3	48.6486453866824	4	5	4.5	3.75	5
1	4	1	1	6	5	1	3	5	3	5	5	5	4	4	5	4	4	4	4	4	4	4	4	4	4	4	5	5	5	5	4	4	4	4	4	4	4	4	3	3	4	4	4	57.0394754925834	4.5	4.5	4	4	4
1	3	1	2	5	3	1	4	5	5	3	3	5	4	4	4	3	3	3	3	4	4	3	4	3	4	4	4	4	4	4	3	2	2	2	5	4	4	4	3	3	4	4	5	47.9803048948366	4	4.25	3	3.75	3.66666666666667
1	3	1	1	3	1	1	6	4	4	4	4	4	4	4	4	4	4	4	4	4	4	4	4	4	4	4	4	4	4	4	4	4	4	4	4	4	4	4	4	4	4	4	4	48.5441469283826	4	4	4	4	4
1	3	1	1	5	1	1	6	3	4	3	4	3	3	4	4	4	4	4	5	3	2	2	2	2	2	4	3	3	4	4	3	2	1	3	4	4	4	3	3	1	4	3	1	53.1802458738769	3.5	3.5	4.25	2.25	2.66666666666667
1	3	1	2	4	2	2	1	5	1	3	5	1	1	3	5	5	5	3	3	3	3	3	3	5	5	5	5	5	3	1	1	1	1	1	3	1	4	1	5	1	5	5	1	52.9081768575553	3.5	2.5	4	3	5
1	3	1	1	3	1	1	6	3	2	3	4	4	4	4	4	2	4	3	4	2	3	3	3	3	3	3	4	4	4	4	3	4	3	4	3	2	3	3	3	4	4	4	4	46.6565883019286	3	4	3.25	2.75	3
1	2	1	2	3	5	2	2	5	4	4	3	5	5	5	5	3	4	4	4	4	3	3	4	5	5	5	5	5	5	5	3	3	3	3	4	4	4	4	4	3	4	4	3	55.283340710681	4	5	3.75	3.5	5
1	3	1	2	4	3	2	1	5	5	5	5	5	5	5	5	5	3	5	5	5	5	5	5	4	5	5	5	5	5	5	5	5	5	5	5	5	5	5	3	3	5	5	5	51.4408726381895	5	5	4.5	5	4.66666666666667
1	3	1	2	5	2	2	1	5	3	5	4	4	3	2	4	5	5	4	4	4	4	4	3	4	3	4	5	5	5	5	3	4	4	4	5	5	4	5	2	2	5	5	5	48.0068350358929	4.25	3.25	4.5	3.75	3.66666666666667
1	3	4	1	3	5	1	1	4	4	4	4	4	4	4	4	4	4	3	3	4	4	4	3	5	4	4	4	4	4	4	4	4	4	4	4	4	4	4	4	4	4	4	5	49.6680877687818	4	4	3.5	3.75	4.33333333333333
1	3	1	1	5	3	1	1	5	5	5	4	4	5	4	5	5	5	5	5	5	4	5	5	5	5	5	5	5	5	4	3	5	4	5	5	3	5	5	5	4	5	5	4	53.4137474827842	4.75	4.5	5	4.75	5
1	3	1	1	2	5	1	1	5	2	5	5	5	5	5	4	4	4	5	5	1	3	1	1	4	4	5	5	5	5	5	5	3	5	5	3	1	2	2	4	1	5	4	5	53.1102795286145	4.25	4.75	4.5	1.5	4.33333333333333
1	3	1	1	5	3	1	2	5	4	4	3	5	5	5	5	3	3	3	3	4	3	4	3	4	3	3	5	5	4	3	4	3	3	3	5	3	3	4	4	4	4	4	4	43.6227023033218	4	5	3	3.5	3.33333333333333
0	5	3	1	2	2	1	1	5	5	5	5	5	5	5	5	5	5	5	5	4	5	4	4	5	5	5	5	5	5	5	3	5	4	5	5	5	4	5	5	4	5	5	5	55.1295526931249	5	5	5	4.25	5
0	3	4	1	4	5	1	2	5	2	3	3	4	1	5	5	4	4	3	4	3	3	3	3	4	4	4	5	5	5	4	4	4	4	4	5	5	5	4	3	3	3	3	3	48.6696083991211	3.25	3.75	3.75	3	4
1	2	1	2	4	2	2	2	5	3	5	4	5	5	4	5	5	5	5	5	1	3	1	1	4	5	5	5	5	5	2	5	4	4	4	3	3	3	3	5	2	5	5	5	51.3873015380644	4.25	4.75	5	1.5	4.66666666666667
1	2	1	2	3	1	1	2	5	3	4	4	5	5	5	5	5	4	4	4	3	4	3	3	5	5	5	5	5	5	5	5	5	5	5	5	4	4	4	4	4	5	5	5	49.7569321737101	4	5	4.25	3.25	5
1	4	1	2	6	2	1	2	5	5	5	4	5	5	5	5	5	5	5	5	4	5	5	5	5	5	5	5	5	5	5	5	5	5	5	5	5	5	5	5	5	5	5	5	45.7865347392439	4.75	5	5	4.75	5
0	2	1	1	3	5	1	6	5	4	4	5	5	5	5	5	4	4	4	4	4	3	3	4	5	5	5	5	5	5	5	4	4	3	4	5	5	5	5	3	3	5	4	5	52.6107567732272	4.5	5	4	3.5	5
0	3	1	1	4	2	1	4	5	5	4	5	5	4	5	5	4	4	3	5	5	4	4	4	1	1	4	5	5	5	2	3	3	3	4	4	2	2	1	3	2	5	4	5	48.5738101644141	4.75	4.75	4	4.25	2
1	3	1	2	3	4	2	2	5	4	5	5	4	4	5	5	4	4	3	3	3	3	2	2	4	4	5	5	5	5	5	4	3	3	3	4	4	4	4	4	4	5	4	5	47.2889664495533	4.75	4.5	3.5	2.5	4.33333333333333
1	3	4	1	6	6	1	6	5	5	5	5	5	5	5	5	5	5	5	5	5	5	5	5	5	5	5	5	5	5	5	4	5	5	5	5	3	4	5	3	4	4	5	5	44.0344978394642	5	5	5	5	5
0	3	1	1	5	5	1	4	5	3	5	5	3	3	5	5	5	5	5	5	2	3	3	3	4	5	5	5	5	5	5	3	2	2	3	5	4	5	5	3	3	5	4	5	52.2892261680205	4.5	4	5	2.75	4.66666666666667
0	3	1	2	4	4	1	2	5	1	1	2	3	1	5	5	2	2	2	2	1	1	1	1	1	1	3	5	5	5	5	1	1	1	1	5	5	5	5	2	2	5	5	5	48.7573085191552	2.25	3.5	2	1	1.66666666666667
0	3	2	2	3	4	2	1	5	2	5	5	3	2	4	4	3	3	1	3	1	1	1	1	4	4	4	5	5	3	1	1	1	1	1	4	3	4	3	5	2	5	5	5	47.5095083388502	4.25	3.25	2.5	1	4
1	3	1	2	2	5	1	2	4	3	2	3	3	3	3	3	2	3	3	3	2	2	2	2	3	3	3	3	3	4	4	4	4	4	4	4	3	4	3	2	2	2	2	2	47.4039141867917	3	3	2.75	2	3
0	4	1	1	5	4	2	2	4	1	4	3	3	3	3	4	3	3	2	3	1	2	2	3	3	2	4	5	4	4	4	3	2	2	4	5	4	5	4	3	3	5	5	5	43.8651615457631	3	3.25	2.75	2	3
1	2	1	1	4	3	1	6	5	5	5	5	5	5	5	5	3	5	5	5	5	5	5	5	5	3	5	5	5	5	5	5	5	5	5	5	5	5	5	5	5	5	5	5	48.5716022477695	5	5	4.5	5	4.33333333333333
1	3	1	1	5	5	1	2	5	5	5	3	5	5	5	5	5	5	5	5	3	3	3	3	3	3	5	5	5	5	5	5	3	3	3	5	3	5	3	5	3	5	5	5	44.1134236614135	4.5	5	5	3	3.66666666666667
0	2	1	2	3	2	1	3	5	3	5	4	5	3	5	5	4	4	4	5	3	3	4	3	5	5	5	5	5	5	5	4	3	3	3	5	4	5	5	5	3	5	5	5	44.8349717993305	4.25	4.5	4.25	3.25	5
1	3	2	2	6	3	1	2	5	1	4	4	5	3	4	3	2	2	2	2	2	2	2	2	3	3	3	4	4	4	4	3	3	2	3	4	4	4	4	1	1	1	1	1	51.122389828379	3.5	3.75	2	2	3
0	2	1	2	3	5	2	2	4	1	4	5	5	5	5	5	5	5	5	5	5	5	5	5	5	5	5	5	5	5	5	5	5	5	5	5	5	5	5	5	5	5	5	5	52.1278021529587	3.5	5	5	5	5
0	3	4	2	5	2	1	1	5	5	5	4	5	5	5	5	4	4	4	5	5	5	5	5	5	5	5	5	5	5	5	5	3	1	5	5	5	5	5	5	1	5	5	1	48.3092476758428	4.75	5	4.25	5	5
0	3	1	2	4	3	1	2	4	2	4	5	4	2	4	5	4	4	3	3	4	4	4	3	4	4	4	5	5	5	3	3	3	2	4	4	3	4	4	3	2	4	4	2	51.1462815386387	3.75	3.75	3.5	3.75	4
0	3	4	1	4	3	1	6	5	4	5	5	5	5	5	5	5	5	3	5	5	5	5	5	5	5	5	5	5	5	5	4	3	3	4	5	3	3	4	5	3	5	5	5	55.0524295613187	4.75	5	4.5	5	5
0	3	1	1	5	5	1	6	5	5	5	5	4	3	5	5	4	4	4	4	3	3	3	3	4	4	4	5	5	5	5	4	3	4	4	5	5	5	5	5	4	5	5	5	50.2297468669621	5	4.25	4	3	4
1	2	1	1	3	1	1	6	5	5	5	5	5	5	5	5	5	5	5	5	5	5	5	5	5	5	5	5	5	5	5	5	3	3	5	5	5	5	5	5	5	5	5	5	52.2191639154906	5	5	5	5	5
1	4	1	1	4	5	1	1	3	4	1	4	5	5	5	4	3	2	2	3	1	1	1	1	3	4	3	4	5	4	1	3	2	2	4	5	5	5	4	2	3	3	2	3	45.9990895196483	3	4.75	2.5	1	3.33333333333333
1	3	1	1	5	5	1	1	5	5	3	5	5	5	5	5	2	5	3	3	3	3	3	3	5	5	5	5	5	3	5	3	3	3	5	5	4	5	5	3	3	5	4	5	46.8908580387386	4.5	5	3.25	3	5
0	4	1	2	6	3	1	1	4	4	3	4	4	4	4	4	4	4	4	4	4	4	4	4	3	2	3	4	4	4	4	4	4	3	3	4	3	4	4	4	4	4	4	4	46.9010632009748	3.75	4	4	4	2.66666666666667
1	4	1	1	6	3	1	1	5	5	5	5	5	5	3	5	4	4	4	4	3	3	2	2	5	5	5	5	5	5	5	3	1	1	3	5	5	5	5	5	5	5	5	5	49.3216423556839	5	4.5	4	2.5	5
1	4	1	1	4	1	1	3	5	2	5	5	5	5	5	5	5	5	5	3	4	4	4	4	5	4	5	5	5	5	4	4	4	4	4	5	4	5	5	5	5	5	5	5	50.781112002232	4.25	5	4.5	4	4.66666666666667
1	3	1	1	4	5	1	2	3	3	3	3	2	2	3	2	3	3	3	3	3	3	3	3	3	3	3	3	3	3	3	3	3	3	3	2	2	2	2	3	3	3	3	3	46.2067903564307	3	2.25	3	3	3
1	4	1	1	6	3	1	6	4	4	4	4	4	4	4	4	4	4	4	4	4	4	4	4	4	4	4	4	4	4	4	4	4	4	4	4	4	4	4	4	4	4	4	4	55.2256256403427	4	4	4	4	4
0	5	4	1	6	5	1	1	5	4	5	5	5	5	5	5	5	5	5	5	5	5	5	5	5	5	5	5	5	5	5	5	5	5	5	5	1	5	5	5	1	5	5	5	47.8952999386414	4.75	5	5	5	5
1	3	4	2	4	5	1	5	5	5	5	5	5	1	5	5	5	5	5	5	5	4	4	5	5	5	5	5	5	5	5	5	5	5	5	5	4	4	5	4	4	5	5	5	46.1561287397685	5	4	5	4.5	5
0	3	1	2	4	5	1	1	5	5	5	5	5	5	5	5	2	3	3	3	1	5	1	1	2	5	5	5	5	5	3	1	1	2	2	5	4	5	5	4	5	5	5	5	51.2976948666682	5	5	2.75	2	4
1	3	1	1	3	3	1	4	3	1	4	3	3	4	5	4	4	4	4	4	2	3	3	3	2	4	4	3	3	4	4	2	2	1	3	5	5	3	4	3	3	5	5	5	50.7161195084938	2.75	4	4	2.75	3.33333333333333
1	3	2	1	4	2	1	2	5	1	2	5	5	3	2	5	1	3	3	1	1	2	2	2	5	5	4	5	5	5	4	3	1	1	5	5	5	5	5	5	4	5	5	5	46.9777550965984	3.25	3.75	2	1.75	4.66666666666667
0	3	4	1	4	1	1	3	4	3	3	4	4	4	4	3	3	3	3	3	3	2	3	3	3	3	3	3	3	2	2	3	2	3	2	3	4	3	3	3	2	3	2	2	53.1818602775141	3.5	3.75	3	2.75	3
0	3	1	1	5	5	1	6	5	3	5	5	5	5	5	5	5	5	5	5	1	1	1	1	5	5	5	5	5	5	5	5	4	5	5	5	4	5	5	5	4	5	5	5	49.4568134347993	4.5	5	5	1	5
0	3	1	1	4	5	1	2	5	5	5	5	5	5	5	5	5	5	5	3	5	5	5	5	5	5	5	5	5	5	5	5	5	5	5	5	5	5	5	5	5	5	5	5	48.3211718758011	5	5	4.5	5	5
0	3	1	2	3	5	1	6	5	5	5	5	5	5	5	5	5	5	5	5	5	5	5	5	5	5	5	5	5	5	5	5	2	2	2	5	5	5	5	5	5	5	5	5	54.3557536105282	5	5	5	5	5
0	4	1	1	6	3	1	1	5	5	5	5	5	5	5	5	3	3	3	3	3	3	3	3	5	5	5	5	5	5	5	5	5	5	5	5	5	5	5	3	3	3	3	3	52.0523742735675	5	5	3	3	5
0	2	4	2	2	2	1	3	4	4	4	4	4	4	3	4	4	4	4	4	3	3	3	4	4	2	4	5	5	5	4	5	5	5	5	5	5	4	4	3	3	5	5	5	50.0642733044867	4	3.75	4	3.25	3.33333333333333
0	4	1	1	6	5	1	1	5	5	5	5	5	4	4	5	5	5	5	5	5	5	5	3	3	5	5	5	5	5	1	5	2	4	5	4	3	4	2	5	3	5	5	5	52.530314373144	5	4.5	5	4.5	4.33333333333333
1	2	4	2	2	3	1	5	5	5	5	5	5	4	5	4	5	5	5	5	5	5	5	5	5	5	5	5	5	5	4	3	3	4	4	5	5	5	5	5	5	5	5	5	54.5680644244799	5	4.5	5	5	5
0	3	1	1	4	2	1	2	5	3	3	3	3	2	2	4	3	3	3	2	2	2	2	3	3	4	4	5	5	4	3	2	2	2	3	5	4	5	5	3	2	3	3	5	49.2902483095492	3.5	2.75	2.75	2.25	3.66666666666667
1	3	2	1	4	1	1	6	5	5	3	3	5	5	5	5	1	1	2	1	1	1	1	1	1	1	1	5	5	5	5	1	1	1	1	2	2	2	2	1	1	1	1	1	45.0969420980792	4	5	1.25	1	1
1	5	4	2	6	5	1	1	5	5	5	5	5	5	5	5	5	5	5	5	5	5	5	5	5	5	5	5	5	5	1	5	1	1	1	5	1	5	5	1	1	5	1	1	48.255100642287	5	5	5	5	5
1	2	1	2	2	4	1	1	4	2	4	4	3	1	3	3	4	4	1	4	3	1	3	3	3	3	3	4	4	4	4	4	3	3	3	3	3	2	2	3	3	5	5	5	52.3715519840578	3.5	2.5	3.25	2.5	3
1	2	2	1	3	3	1	1	4	1	3	3	3	3	3	3	3	3	3	3	3	3	3	3	3	3	3	3	3	3	3	3	3	3	3	3	3	3	3	3	3	3	3	3	48.5457801262499	2.75	3	3	3	3
1	3	1	1	5	3	2	2	5	5	5	4	5	5	5	5	3	3	3	5	3	3	3	3	3	4	5	5	5	5	4	5	4	4	5	5	5	3	5	5	5	5	5	5	45.3686521112347	4.75	5	3.5	3	4
1	3	4	1	5	6	1	1	5	5	5	5	5	5	5	5	5	5	5	5	5	5	5	5	5	4	4	5	5	5	5	5	5	5	5	3	3	2	4	4	2	5	5	5	48.5876288832259	5	5	5	5	4.33333333333333
1	4	4	1	6	3	1	2	5	5	5	4	5	4	5	5	3	3	4	4	5	5	5	4	4	4	5	5	5	5	3	5	5	4	5	5	3	4	4	5	5	5	5	5	50.6511579117033	4.75	4.75	3.5	4.75	4.33333333333333
0	3	1	1	5	1	2	2	5	5	5	5	5	5	5	5	5	5	5	5	5	5	5	5	5	5	5	5	4	4	4	5	4	4	4	3	3	3	3	4	3	3	3	3	46.2309241527889	5	5	5	5	5
0	4	1	1	6	2	1	2	5	2	3	5	4	3	3	3	4	3	2	3	4	3	3	3	3	4	3	5	5	4	4	4	4	4	5	4	4	3	3	4	3	4	4	5	48.4543794896462	3.75	3.25	3	3.25	3.33333333333333
1	2	4	2	3	5	1	1	5	3	4	4	4	3	3	3	3	3	3	3	3	3	3	3	3	3	3	3	3	3	3	3	3	3	3	3	3	3	3	3	3	3	3	3	51.2818993351388	4	3.25	3	3	3
0	4	1	1	6	5	1	1	5	5	4	4	4	4	4	4	4	4	4	4	1	5	1	2	3	3	3	4	4	5	1	5	5	5	5	5	3	5	5	5	5	5	5	5	49.3405602848722	4.5	4	4	2.25	3
0	3	2	1	3	5	1	6	5	5	5	5	5	5	5	5	5	5	5	5	1	3	3	5	5	5	5	5	5	5	5	5	3	3	5	5	5	5	5	5	5	5	5	5	50.8127697301203	5	5	5	3	5
0	3	1	2	5	2	1	2	5	5	5	5	5	4	5	5	4	5	4	4	3	4	3	4	5	4	5	5	5	5	3	4	4	4	4	5	5	4	5	5	4	5	5	5	51.5969983169248	5	4.75	4.25	3.5	4.66666666666667
0	3	2	2	6	5	1	6	5	5	5	5	5	5	5	5	5	5	5	5	5	5	4	5	4	4	5	5	5	5	5	5	5	5	5	5	5	5	5	5	5	5	5	5	42.1535627349949	5	5	5	4.75	4.33333333333333
1	3	1	1	4	5	1	1	5	5	5	4	5	5	5	5	3	4	1	3	3	3	4	3	4	4	3	5	5	5	3	4	4	4	4	5	3	4	3	3	3	4	4	4	48.9118933011866	4.75	5	2.75	3.25	3.66666666666667
0	3	1	2	5	2	1	1	4	2	4	4	1	1	1	5	4	4	1	5	1	1	1	1	5	5	5	5	5	5	4	2	2	2	2	5	2	5	3	3	1	5	5	5	50.7119465025766	3.5	2	3.5	1	5
0	3	1	2	3	3	1	1	4	3	4	3	5	3	5	5	4	4	4	4	4	4	3	4	4	4	4	5	5	5	4	3	3	2	4	5	3	5	5	4	4	5	5	5	50.3665529137286	3.5	4.5	4	3.75	4
0	3	4	2	5	2	1	3	5	5	5	4	5	4	4	5	4	5	4	4	4	4	4	4	5	5	5	5	5	5	4	5	3	3	4	5	5	4	4	4	4	5	5	5	52.6126032907272	4.75	4.5	4.25	4	5
1	4	1	1	6	4	1	1	2	2	4	3	4	4	4	4	5	4	4	4	4	4	4	3	3	3	4	4	5	4	3	3	2	3	5	3	4	4	4	4	3	5	3	5	45.313648279428	2.75	4	4.25	3.75	3.33333333333333
0	4	1	2	4	1	1	2	1	1	1	1	2	1	1	1	1	1	2	2	1	1	2	2	2	2	2	1	2	2	1	2	1	2	2	2	2	2	2	1	2	2	2	2	49.5133677853668	1	1.25	1.5	1.5	2
1	3	1	1	6	5	1	1	3	3	3	3	3	3	3	3	3	3	3	3	3	3	3	3	4	4	4	4	4	4	4	4	4	4	4	3	3	3	3	3	3	3	3	3	50.8573233430277	3	3	3	3	4
1	4	1	1	2	2	1	2	5	5	5	5	5	5	5	5	5	5	1	5	5	5	5	5	5	5	5	5	5	5	5	5	5	2	5	5	5	5	5	5	5	5	5	5	51.2171003212236	5	5	4	5	5
1	3	1	1	5	2	1	1	5	5	5	5	5	5	4	5	4	4	3	5	4	3	2	2	5	5	5	5	5	5	5	5	5	5	5	5	5	5	5	5	5	5	5	3	54.1955182906596	5	4.75	4	2.75	5
1	3	4	2	3	2	1	1	5	5	5	5	5	5	5	5	5	5	5	5	5	5	5	5	5	5	5	5	5	5	5	5	5	5	5	5	5	5	5	5	3	3	3	3	46.5314337222019	5	5	5	5	5
1	2	1	2	2	5	2	1	5	5	5	5	5	5	5	5	5	5	5	5	5	5	5	5	5	5	5	5	5	5	5	5	5	5	5	5	3	5	5	5	1	5	5	5	51.6823625263272	5	5	5	5	5
0	5	4	2	3	4	1	1	3	2	2	2	3	3	3	3	3	3	1	3	3	3	3	3	2	2	3	5	3	2	3	3	2	3	1	5	5	5	5	2	2	4	4	5	50.6779267878394	2.25	3	2.5	3	2.33333333333333
1	3	1	2	4	4	2	1	5	2	5	5	3	3	3	4	3	4	4	4	5	4	4	4	4	5	5	4	4	4	2	3	3	3	4	4	4	4	4	4	3	5	5	5	50.1190687981656	4.25	3.25	3.75	4.25	4.66666666666667
0	2	1	2	4	3	2	1	5	5	5	5	5	5	5	5	5	5	5	5	5	5	5	5	5	5	5	5	5	5	5	3	3	3	3	5	5	5	5	5	5	5	5	5	54.5595828912716	5	5	5	5	5
1	5	4	1	6	4	1	1	5	5	3	3	2	5	2	5	5	5	3	5	3	3	3	3	5	5	5	5	5	5	3	5	3	5	3	5	3	3	3	3	3	5	5	5	49.5837053965947	4	3.5	4.5	3	5
1	3	2	1	4	5	2	1	5	5	5	5	5	3	5	5	5	5	5	5	5	5	5	5	5	5	5	5	5	5	5	5	5	5	5	5	5	5	5	5	5	5	5	5	48.59345851248	5	4.5	5	5	5
0	4	4	1	1	5	1	6	3	2	3	4	4	3	4	3	3	3	3	3	3	4	3	3	4	4	4	4	4	4	4	4	4	4	5	3	3	3	3	3	3	5	5	5	45.5037246867176	3	3.5	3	3.25	4
1	2	2	2	2	2	1	2	5	3	5	3	5	5	5	5	5	5	5	5	1	2	2	2	5	5	5	5	5	5	5	5	4	3	3	5	5	5	5	5	5	5	5	5	51.0039773592694	4	5	5	1.75	5
0	4	1	2	6	3	1	2	5	1	5	4	4	3	4	5	4	4	4	3	2	3	3	5	4	4	4	4	4	4	4	3	3	2	1	4	4	4	3	4	2	5	5	5	40.8109691458862	3.75	4	3.75	3.25	4
1	4	1	1	6	5	1	3	4	3	5	4	5	3	4	4	5	5	5	5	4	4	4	4	5	5	5	5	5	5	5	5	5	5	5	3	2	2	3	4	1	5	4	4	51.2252816049071	4	4	5	4	5
1	4	1	1	6	1	1	1	5	3	5	5	5	5	5	5	5	5	1	5	1	5	5	1	5	5	5	5	5	5	5	2	2	2	5	5	2	5	5	2	5	5	5	5	51.4596170871108	4.5	5	4	3	5
1	4	4	1	6	4	1	1	5	5	5	5	5	5	5	5	5	5	5	5	1	5	5	5	3	3	5	5	5	5	5	3	1	3	5	5	5	5	5	5	3	5	5	5	51.7036287387588	5	5	5	4	3.66666666666667
1	4	4	2	6	5	1	2	5	2	4	4	4	4	4	4	3	4	4	4	3	2	3	3	2	2	4	5	5	4	2	2	2	3	4	5	5	5	5	4	4	5	5	5	47.7040699953927	3.75	4	3.75	2.75	2.66666666666667
1	1	1	2	1	1	1	1	5	5	4	4	4	4	4	4	1	2	4	3	3	3	4	2	2	4	3	5	5	5	5	3	3	3	4	4	4	4	3	4	3	5	5	5	49.3396571916288	4.5	4	2.5	3	3
0	4	4	2	5	5	2	1	5	3	5	5	4	3	3	5	5	5	5	5	5	5	5	5	5	5	5	5	5	5	5	5	5	5	5	3	3	3	3	3	3	5	5	5	46.5016349546183	4.5	3.75	5	5	5
1	4	1	1	4	4	2	1	5	4	4	4	4	3	4	4	4	4	4	4	4	4	4	4	4	3	4	4	4	4	3	4	3	2	3	5	4	3	4	4	3	5	5	5	46.1805259369632	4.25	3.75	4	4	3.66666666666667
1	4	4	1	5	4	1	1	3	3	4	4	4	4	4	4	4	4	4	5	3	4	3	2	3	3	4	5	5	5	4	4	3	4	4	3	3	3	3	2	2	4	4	4	44.6853861245352	3.5	4	4.25	3	3.33333333333333
1	2	4	1	2	1	1	6	3	1	1	3	2	1	1	1	1	1	1	1	1	1	1	1	1	1	1	1	2	1	1	1	1	1	1	3	3	3	2	1	1	1	1	1	47.7037576219041	2	1.25	1	1	1
1	3	1	1	4	5	1	6	4	4	4	4	4	4	4	4	4	4	4	3	3	4	4	4	3	3	4	4	4	4	4	4	4	4	4	4	4	4	4	4	4	5	3	4	48.4744679299482	4	4	3.75	3.75	3.33333333333333
0	3	1	2	4	1	2	4	5	5	5	5	5	5	5	5	5	5	5	5	3	4	5	3	5	5	5	5	5	5	5	5	5	4	5	5	5	5	5	5	1	5	5	5	50.4325162922922	5	5	5	3.75	5
1	3	1	2	4	2	2	2	5	3	5	4	4	3	5	4	5	5	3	5	3	4	3	3	4	4	4	5	5	5	3	4	4	3	5	5	5	5	4	5	5	5	5	5	52.1845584704781	4.25	4	4.5	3.25	4
0	2	1	1	3	5	2	2	5	5	5	5	5	5	5	5	5	5	5	5	5	5	1	5	3	5	5	5	5	5	5	5	1	1	5	5	5	3	5	5	3	5	5	5	53.1014558861923	5	5	5	4	4.33333333333333
0	4	1	2	6	5	1	1	3	2	3	3	3	3	3	3	3	3	3	3	2	2	2	2	3	3	3	3	3	3	3	3	3	3	3	4	4	4	4	3	3	3	3	3	48.6273345339211	2.75	3	3	2	3
1	3	1	2	4	5	2	3	5	5	5	5	5	5	5	5	5	5	5	5	5	5	5	5	5	5	5	5	5	5	5	5	5	5	5	5	5	5	5	5	5	5	5	5	46.5185373771209	5	5	5	5	5
0	3	1	2	4	1	1	1	5	3	5	4	5	5	5	5	5	4	4	4	4	4	4	4	4	4	4	4	4	4	4	5	5	5	5	5	5	5	5	4	4	5	5	5	52.2755243780771	4.25	5	4.25	4	4
1	4	1	1	6	4	1	2	4	3	4	5	5	5	5	3	3	4	3	4	1	2	2	4	5	5	1	5	5	5	5	5	3	3	3	2	2	2	2	5	1	5	5	5	52.8572239933681	4	4.5	3.5	2.25	3.66666666666667
0	3	1	1	5	6	1	3	1	1	1	1	1	1	1	1	5	2	5	1	5	5	5	5	2	2	1	1	1	1	1	1	5	5	1	1	1	1	1	1	1	1	1	1	45.6138911070776	1	1	3.25	5	1.66666666666667
0	2	1	1	3	2	1	3	5	4	5	4	5	3	5	5	4	4	4	4	4	4	4	4	4	4	4	4	4	4	4	4	4	4	4	5	5	5	4	5	4	5	5	5	52.0508816279985	4.5	4.5	4	4	4
0	3	1	2	3	2	1	2	4	4	4	4	4	5	5	5	5	5	5	5	4	4	4	4	4	4	4	4	4	4	4	4	4	4	4	4	4	4	4	4	4	4	4	4	49.6890426992577	4	4.75	5	4	4
0	3	4	2	2	5	2	1	4	4	5	5	5	1	5	1	5	5	2	4	3	3	3	3	3	4	4	5	5	5	4	4	3	1	4	4	4	4	4	4	4	5	5	5	48.9564984060181	4.5	3	4	3	3.66666666666667
1	4	1	1	6	2	2	2	5	4	5	4	5	4	4	5	4	4	4	4	4	4	4	4	4	4	4	5	5	5	5	5	5	5	5	5	5	5	5	5	5	5	5	5	51.0252636697212	4.5	4.5	4	4	4
1	4	1	2	4	5	1	3	5	5	5	5	5	5	5	5	5	5	5	5	3	3	5	5	5	5	5	5	5	5	2	5	3	3	5	3	1	2	2	5	1	5	5	5	54.2493979422117	5	5	5	4	5
1	5	4	2	6	2	1	1	5	5	5	5	5	4	4	5	4	4	4	4	4	4	4	4	5	5	5	5	5	5	4	5	3	3	4	5	5	5	4	4	4	5	5	5	45.7875524747487	5	4.5	4	4	5
1	3	1	2	2	5	1	2	3	2	3	3	3	2	3	3	4	2	3	3	3	2	3	2	2	3	3	2	3	3	3	3	2	3	3	3	3	3	4	3	4	3	2	3	54.2126727413944	2.75	2.75	3	2.5	2.66666666666667
0	2	1	1	3	3	1	2	5	3	3	3	4	3	4	4	3	3	3	4	5	5	5	5	4	3	5	5	5	5	5	3	4	2	5	5	5	5	5	3	4	5	5	5	53.5507138166458	3.5	3.75	3.25	5	4
0	4	4	1	6	5	1	1	5	5	5	5	5	5	5	5	5	5	1	5	5	5	5	5	5	5	5	5	5	5	5	5	5	5	5	5	5	5	5	5	5	5	5	5	56.1409559643203	5	5	4	5	5
0	3	4	2	3	5	1	1	4	4	4	4	4	4	4	4	3	4	4	4	3	4	3	3	4	4	4	4	4	4	4	4	3	3	3	4	4	4	4	4	5	5	5	5	51.6897970472179	4	4	3.75	3.25	4
0	3	4	2	3	5	1	2	3	1	3	3	3	2	2	2	2	2	2	2	2	2	2	2	2	2	2	2	2	2	2	2	2	2	2	2	2	2	2	2	2	2	2	2	48.45874283961	2.5	2.25	2	2	2
0	2	1	2	2	5	2	1	5	5	5	4	5	5	5	5	4	4	4	4	4	4	4	4	5	5	5	5	5	5	5	4	4	4	4	5	3	4	4	4	3	5	5	5	52.9175610497944	4.75	5	4	4	5
0	3	1	2	5	5	1	1	3	3	4	4	4	3	3	4	3	4	4	4	3	2	3	3	4	4	4	4	4	4	4	3	2	2	2	3	3	3	3	3	4	4	4	4	57.0837414930479	3.5	3.5	3.75	2.75	4
0	3	4	2	3	5	1	1	5	5	5	4	5	5	5	5	4	4	4	4	2	2	2	2	3	3	3	5	5	5	5	4	2	2	4	4	2	4	4	4	2	2	2	4	44.3928333468438	4.75	5	4	2	3
1	3	1	1	5	3	1	4	4	2	3	3	4	3	4	4	5	3	3	2	4	4	3	3	2	2	3	4	4	4	4	3	3	4	2	5	3	5	5	4	4	4	3	3	51.869987966175	3	3.75	3.25	3.5	2.33333333333333
0	3	1	2	6	5	2	2	5	5	5	3	5	5	5	5	5	5	5	5	1	3	2	2	5	5	5	5	5	5	5	5	5	5	5	3	3	3	3	5	3	5	5	5	46.4021849847472	4.5	5	5	2	5
0	2	4	2	4	2	1	1	5	1	5	2	5	1	5	5	4	4	4	4	3	2	3	4	1	4	4	5	5	5	5	3	3	4	4	5	1	5	5	5	1	5	5	5	47.6062793985944	3.25	4	4	3	3
1	5	2	1	5	5	1	2	5	5	5	5	5	5	5	5	4	4	4	5	5	5	5	5	5	5	5	4	4	4	4	5	5	5	5	5	5	5	5	5	5	5	5	5	49.8780735444509	5	5	4.25	5	5
1	3	1	2	4	2	1	1	5	3	4	4	5	5	5	5	5	5	4	4	4	4	4	4	5	5	5	5	5	5	3	4	3	2	4	5	5	5	5	3	3	5	4	5	50.382062093461	4	5	4.5	4	5
1	3	1	1	5	6	1	2	5	5	5	5	5	5	5	5	3	3	3	3	1	1	1	3	3	3	3	5	5	5	5	4	4	3	3	3	3	4	3	4	3	3	3	4	49.1063790690368	5	5	3	1.5	3
1	2	4	1	4	4	1	1	3	1	4	4	3	3	4	5	3	4	3	4	3	3	3	3	4	4	4	3	3	3	3	3	3	3	3	5	4	5	5	2	4	5	5	5	45.9557340340669	3	3.75	3.5	3	4
1	4	1	2	6	4	1	3	5	5	5	5	5	5	4	4	5	5	5	5	5	5	5	5	5	5	5	5	5	5	5	5	5	5	5	5	5	5	5	5	5	5	5	5	48.2052089237391	5	4.5	5	5	5
1	4	4	1	6	5	1	1	5	5	5	5	5	5	5	5	3	3	3	3	4	4	4	4	4	4	4	4	4	4	4	4	4	4	4	4	4	4	4	4	4	4	4	4	53.7115828632691	5	5	3	4	4
1	3	4	2	5	3	1	1	5	5	5	3	5	5	5	5	3	3	3	5	3	3	3	3	5	5	5	5	5	5	5	5	3	3	4	5	3	5	5	3	3	5	5	5	50.196120653485	4.5	5	3.5	3	5
1	4	4	1	2	4	1	3	5	5	5	5	5	5	5	5	5	5	5	5	5	5	5	5	5	5	5	5	5	5	5	5	5	5	5	5	5	5	5	5	5	5	5	5	56.5180991456439	5	5	5	5	5
1	3	1	1	5	3	1	2	5	2	4	4	5	5	4	5	4	4	4	4	4	4	4	4	4	3	5	5	5	3	4	4	4	3	4	4	3	4	4	4	4	4	4	4	48.6767935622777	3.75	4.75	4	4	4
1	3	1	1	4	1	1	1	3	5	5	3	5	5	5	3	4	5	3	3	1	1	1	1	1	4	4	5	5	3	3	1	1	1	3	5	5	5	5	3	1	5	3	1	46.5695055847284	4	4.5	3.75	1	3
0	3	2	1	2	6	2	2	3	3	3	3	3	3	3	3	3	3	3	3	3	3	3	3	4	4	4	4	4	4	4	4	4	4	4	3	2	4	4	4	4	4	4	4	47.657971213663	3	3	3	3	4
0	2	2	1	2	5	1	1	5	4	4	4	4	4	4	5	3	4	4	3	1	1	1	1	3	3	4	5	5	3	3	4	3	3	4	3	3	4	3	4	4	4	4	4	52.9358161052377	4.25	4.25	3.5	1	3.33333333333333
1	3	1	2	2	5	2	2	5	5	3	4	5	5	3	5	4	5	5	5	5	5	5	5	5	5	5	5	5	5	5	5	5	4	5	4	3	5	5	5	4	5	5	5	54.6469357909534	4.25	4.5	4.75	5	5
1	3	1	1	4	3	2	1	5	5	5	5	5	5	5	5	5	5	4	4	1	1	3	3	5	5	5	5	5	4	1	5	1	1	4	5	2	4	4	4	2	5	5	5	50.201206140592	5	5	4.5	2	5
1	5	4	1	4	5	2	2	5	3	5	4	5	3	5	5	3	5	3	5	1	2	2	5	4	4	4	5	5	3	2	5	4	4	4	5	2	5	5	3	1	5	5	5	47.8032118028868	4.25	4.5	4	2.5	4
0	3	1	1	3	5	2	1	5	3	5	5	5	4	5	5	5	5	3	5	3	4	3	3	5	5	5	5	5	5	3	5	4	4	5	5	4	4	4	5	3	5	5	5	51.9743423614226	4.5	4.75	4.5	3.25	5
0	1	2	2	2	3	1	6	5	5	5	5	4	4	5	5	5	5	5	5	5	5	5	5	5	5	5	5	5	5	5	5	5	5	5	5	5	5	5	5	5	5	5	5	48.6879532653216	5	4.5	5	5	5
1	3	4	2	4	5	2	1	5	5	5	5	5	1	1	1	1	1	1	1	1	1	1	1	1	1	1	1	1	1	1	1	1	1	1	5	5	5	1	5	5	1	3	5	46.0622880083316	5	2	1	1	1
1	4	1	1	4	5	2	2	5	5	5	5	5	4	4	5	5	5	5	5	5	5	5	5	5	5	5	5	5	5	5	5	5	5	5	5	4	5	5	5	5	5	5	5	51.1886998872787	5	4.5	5	5	5
0	3	2	2	4	3	2	6	5	5	5	4	5	5	5	5	5	4	4	4	5	4	4	5	5	5	5	5	5	5	5	4	4	4	4	5	5	3	5	4	4	4	4	4	46.9301873523504	4.75	5	4.25	4.5	5
1	3	1	1	4	3	2	6	5	5	5	4	5	4	5	5	5	5	4	4	5	5	4	5	5	5	5	5	5	5	5	4	4	4	4	5	5	4	4	5	5	5	5	5	51.7665617559811	4.75	4.75	4.5	4.75	5
1	3	1	1	4	3	2	6	5	5	5	4	5	4	5	5	5	5	4	4	5	5	4	5	5	5	5	5	5	5	5	4	4	4	4	5	5	4	4	5	5	5	5	5	50.4812568353681	4.75	4.75	4.5	4.75	5
1	3	1	1	4	3	2	6	5	5	5	4	5	4	5	5	5	5	4	4	5	5	4	5	5	5	5	5	5	5	5	4	4	4	4	5	5	4	4	5	5	5	5	5	53.5805457418986	4.75	4.75	4.5	4.75	5
1	3	1	1	4	3	2	6	5	5	5	4	5	4	5	5	5	5	4	4	5	5	4	5	5	5	5	5	5	5	5	4	4	4	4	5	5	4	4	5	5	5	5	5	49.7333329410842	4.75	4.75	4.5	4.75	5
0	1	1	2	2	1	1	3	5	5	5	5	5	5	5	5	5	5	5	5	5	5	5	5	5	5	5	5	5	5	5	4	4	4	4	5	5	5	5	5	5	5	5	5	53.0206597941835	5	5	5	5	5
1	3	1	1	4	3	2	6	5	5	5	4	5	4	5	5	5	5	4	4	5	5	4	5	5	5	5	5	5	5	5	4	4	4	4	5	5	4	4	5	5	5	5	5	51.4097066241851	4.75	4.75	4.5	4.75	5
1	3	1	1	4	3	2	6	5	5	5	4	5	5	5	4	4	5	5	5	5	5	4	5	5	5	5	5	5	5	5	4	4	4	4	5	5	4	4	5	5	5	5	5	47.9945872707365	4.75	4.75	4.75	4.75	5
1	3	1	1	4	3	2	6	5	5	5	4	5	4	5	5	5	5	4	4	5	5	4	5	5	5	5	5	5	5	5	4	4	4	4	5	5	4	4	5	5	5	5	5	52.1253269799951	4.75	4.75	4.5	4.75	5
1	3	1	1	4	3	2	6	5	5	5	4	5	4	5	5	5	5	4	4	5	5	4	5	5	5	5	5	5	5	5	4	4	4	4	5	5	4	4	5	5	5	5	5	52.486572808188	4.75	4.75	4.5	4.75	5
1	3	4	2	4	5	2	1	5	5	5	5	5	4	4	5	5	5	5	4	3	4	4	3	3	3	5	5	5	5	3	5	3	3	3	5	3	5	5	5	5	5	5	5	49.8622332378233	5	4.5	4.75	3.5	3.66666666666667
1	3	1	1	4	3	2	6	5	5	5	4	5	4	5	5	5	5	4	4	5	5	4	5	5	5	5	5	5	5	5	4	4	4	4	5	5	4	4	5	5	5	5	5	50.1228861416705	4.75	4.75	4.5	4.75	5
1	2	1	1	4	3	2	6	5	5	5	4	5	4	5	5	5	5	4	4	5	5	4	5	5	5	5	5	5	5	5	4	4	4	4	5	5	4	4	5	5	5	5	5	48.974664680884	4.75	4.75	4.5	4.75	5
1	3	1	1	4	3	2	6	5	5	5	4	5	4	5	5	5	5	4	4	5	5	4	5	5	5	5	5	5	5	5	4	4	4	4	5	5	4	4	5	5	5	5	5	54.3236950946639	4.75	4.75	4.5	4.75	5
1	3	1	1	4	3	2	6	5	5	5	4	5	4	5	5	5	5	4	4	5	5	4	5	5	5	5	5	5	5	5	4	4	4	4	5	5	4	4	5	5	5	5	5	48.9399969063147	4.75	4.75	4.5	4.75	5
1	5	4	1	6	1	1	1	3	3	5	5	5	2	5	5	5	4	2	5	5	4	2	5	5	5	5	5	5	4	3	3	4	5	5	4	2	5	3	1	1	5	5	5	51.4564415019516	4	4.25	4	4	5
1	3	1	1	4	5	2	6	4	3	4	4	4	4	5	5	3	4	3	5	5	5	5	5	4	5	4	5	5	5	5	4	5	5	5	4	3	4	5	4	4	4	5	5	48.5138933300838	3.75	4.5	3.75	5	4.33333333333333
1	3	1	1	4	3	2	6	5	5	5	4	5	4	5	5	5	5	4	4	5	5	4	5	5	5	5	5	5	5	5	4	4	4	4	5	5	4	4	5	5	5	5	5	49.1643286228563	4.75	4.75	4.5	4.75	5
1	3	1	1	4	5	2	6	4	3	4	4	4	4	5	5	3	4	3	5	5	5	5	5	4	5	4	5	5	5	5	4	5	5	5	4	3	4	5	4	4	4	5	5	54.028157046704	3.75	4.5	3.75	5	4.33333333333333
1	3	1	1	4	5	2	6	4	3	4	4	4	4	5	5	3	4	3	5	5	5	5	5	4	5	4	5	5	5	5	4	5	5	5	4	3	4	5	4	4	4	5	5	49.0306010786829	3.75	4.5	3.75	5	4.33333333333333
1	3	1	1	4	5	2	6	4	3	4	4	4	4	5	5	3	4	3	5	5	5	5	5	4	5	4	5	5	5	5	4	5	5	5	4	3	4	5	4	4	4	5	5	54.7069432610114	3.75	4.5	3.75	5	4.33333333333333
1	3	1	1	4	5	2	6	4	3	4	4	4	4	5	5	3	4	3	5	5	5	5	5	4	5	4	5	5	5	5	4	5	5	5	4	3	4	5	4	4	4	5	5	49.9303604773795	3.75	4.5	3.75	5	4.33333333333333
0	3	1	1	4	5	2	6	4	3	4	4	4	4	5	5	3	4	3	5	5	5	5	5	4	5	4	5	5	5	5	4	5	5	5	4	3	4	5	4	4	4	5	5	48.1683610045365	3.75	4.5	3.75	5	4.33333333333333
1	3	4	1	4	3	1	6	4	3	4	4	4	4	5	5	3	4	3	5	5	5	5	5	4	5	4	5	5	5	5	4	5	5	5	4	3	4	5	4	4	4	5	5	49.8341194803677	3.75	4.5	3.75	5	4.33333333333333
0	1	1	1	3	5	2	6	4	3	4	4	4	4	5	5	3	4	3	5	5	5	5	5	4	5	4	5	5	5	5	4	5	5	5	4	3	4	5	4	4	4	5	5	56.3957824794428	3.75	4.5	3.75	5	4.33333333333333
1	3	1	1	4	5	2	6	4	3	4	4	4	4	5	5	3	4	3	5	5	5	5	5	4	5	4	5	5	5	5	4	5	5	5	4	3	4	5	4	4	4	5	5	51.6134017638265	3.75	4.5	3.75	5	4.33333333333333
1	3	1	1	4	5	2	5	4	3	4	4	4	4	5	5	3	4	3	5	5	5	5	5	4	5	4	5	5	5	5	4	5	5	5	4	3	4	5	4	4	4	5	5	52.814447101797	3.75	4.5	3.75	5	4.33333333333333
1	3	1	1	4	3	2	6	4	3	4	4	4	4	5	5	3	4	3	5	5	5	5	5	4	5	4	5	5	5	5	4	5	5	5	4	3	4	5	4	4	4	5	5	53.4924892693595	3.75	4.5	3.75	5	4.33333333333333
0	4	1	1	4	5	2	6	4	3	4	4	4	4	5	5	3	4	3	5	5	5	5	5	4	5	4	5	5	5	5	4	5	5	5	4	3	4	5	4	4	4	5	5	52.7514854279919	3.75	4.5	3.75	5	4.33333333333333
1	3	1	1	4	5	2	6	4	3	4	4	4	4	5	5	3	4	3	5	5	5	5	5	4	5	4	5	5	5	5	4	5	5	5	4	3	4	5	4	4	4	5	5	51.4429429823938	3.75	4.5	3.75	5	4.33333333333333
1	3	4	1	2	4	1	1	5	5	5	5	5	5	5	5	5	5	5	5	5	5	5	5	3	3	3	5	5	5	5	5	5	5	5	5	5	5	5	3	3	3	3	3	50.5640575104071	5	5	5	5	3
1	2	4	2	5	5	2	1	5	1	5	5	5	3	3	5	3	3	3	3	4	4	3	3	5	5	5	3	4	5	1	5	3	3	1	3	1	5	1	5	3	5	5	5	53.3575741504979	4	4	3	3.5	5
0	2	1	2	2	3	1	6	5	5	5	5	5	5	5	5	2	3	3	3	5	5	5	5	5	5	5	5	5	5	5	2	2	1	4	5	5	5	5	3	4	4	4	4	48.3620179263879	5	5	2.75	5	5
1	3	2	1	4	5	1	3	4	4	3	3	4	4	4	4	3	3	4	4	4	3	4	3	3	4	3	2	3	4	4	3	4	4	4	4	3	4	4	3	3	3	3	3	50.4121966889554	3.5	4	3.5	3.5	3.33333333333333
1	1	1	1	2	1	1	2	4	4	4	4	4	4	4	4	4	4	4	4	4	4	4	4	4	4	4	4	4	4	4	3	3	3	3	3	3	3	3	5	5	5	5	5	51.7551249386472	4	4	4	4	4
0	2	1	2	3	3	1	2	4	4	4	4	4	4	4	4	4	4	4	4	3	4	4	5	3	3	3	4	3	4	3	4	3	4	4	3	4	3	4	3	3	3	3	3	55.2729319413478	4	4	4	4	3
1	4	1	2	4	5	1	4	5	5	5	5	5	1	5	5	5	5	1	4	5	5	5	1	5	5	5	5	5	5	5	5	3	5	5	3	3	2	1	5	3	5	5	5	53.0384918317776	5	4	3.75	4	5
0	2	1	2	3	3	2	2	5	4	5	5	4	4	4	5	4	4	4	4	4	4	4	4	4	3	5	5	5	4	5	4	5	5	5	5	5	5	4	5	5	4	4	5	51.1748964522893	4.75	4.25	4	4	4
1	2	1	2	3	3	2	2	2	3	2	3	4	5	4	5	5	4	5	4	4	5	4	5	4	5	5	4	5	4	5	4	5	4	4	4	5	4	5	4	5	4	5	4	47.7072966210968	2.5	4.5	4.5	4.5	4.66666666666667
0	3	1	2	5	5	1	1	5	4	5	5	5	5	5	5	5	5	5	5	1	3	4	3	5	5	4	5	5	5	3	5	4	4	5	5	5	5	5	5	1	5	5	5	52.2233973409649	4.75	5	5	2.75	4.66666666666667
1	3	1	2	5	1	1	2	1	1	1	1	4	4	4	4	3	3	3	3	1	1	1	1	2	2	2	2	2	2	2	3	4	3	3	3	3	3	3	2	2	2	2	2	47.4175007716438	1	4	3	1	2
1	2	1	2	4	3	1	1	5	3	4	2	4	3	5	4	4	4	4	4	5	4	3	4	5	4	3	5	5	5	5	4	3	3	4	5	4	5	5	4	4	5	5	5	50.9937950623899	3.5	4	4	4	4
1	3	4	1	6	5	1	3	5	5	5	5	5	5	5	5	5	5	5	5	2	5	4	5	5	5	5	5	5	5	5	5	3	5	5	5	5	5	3	5	3	5	5	5	49.8566254797987	5	5	5	4	5
0	2	1	2	2	3	1	2	5	5	4	5	4	4	5	5	4	5	5	5	5	5	5	5	4	4	4	5	5	5	5	4	4	4	4	5	5	5	5	4	4	4	4	4	50.7370552344436	4.75	4.5	4.75	5	4
0	2	1	1	4	6	2	4	4	4	4	4	4	4	4	4	4	4	4	4	4	4	4	4	4	4	4	4	4	4	4	4	4	4	4	4	4	4	4	4	4	4	4	4	48.2228861555654	4	4	4	4	4
1	2	4	2	3	4	2	1	5	5	5	5	5	1	5	5	5	5	5	5	5	5	5	5	5	5	5	5	5	5	5	4	4	4	4	4	4	3	3	4	4	4	4	4	53.5105409577418	5	4	5	5	5
1	3	4	1	3	4	1	1	5	5	5	5	5	5	5	4	5	5	5	5	5	5	5	5	5	5	4	5	4	4	4	4	5	3	4	5	5	5	5	5	4	4	4	3	52.448827621236	5	4.75	5	5	4.66666666666667
1	3	1	2	5	3	1	1	1	1	2	2	1	2	2	2	1	1	2	2	2	2	1	1	2	2	1	2	2	2	2	2	2	1	1	2	2	2	2	1	1	1	1	2	48.042973233361	1.5	1.75	1.5	1.5	1.66666666666667
1	2	1	1	3	5	1	2	4	3	3	4	4	4	4	4	4	3	3	3	2	3	3	4	2	2	3	4	4	4	3	3	3	3	3	4	3	4	4	4	3	4	4	4	50.9828437275758	3.5	4	3.25	3	2.33333333333333
1	3	1	2	2	5	1	2	3	2	3	2	3	3	4	3	3	3	3	2	3	3	4	3	3	2	4	3	3	3	3	3	4	3	3	3	3	3	3	3	3	2	3	3	51.0281475232474	2.5	3.25	2.75	3.25	3
1	2	1	1	3	2	1	4	3	2	5	3	5	5	3	3	3	3	4	3	4	4	4	4	5	5	4	4	3	4	2	2	3	3	4	5	4	4	4	4	4	4	5	5	48.2820851430608	3.25	4	3.25	4	4.66666666666667
1	2	1	1	3	2	1	4	3	2	5	3	5	5	3	3	3	3	4	3	4	4	4	4	5	5	4	4	3	4	2	2	3	3	4	5	4	4	4	4	4	4	5	5	49.9973856918483	3.25	4	3.25	4	4.66666666666667
1	3	4	1	3	2	1	4	3	2	5	3	5	5	3	3	3	3	4	3	4	4	4	4	5	5	4	4	3	4	2	2	3	3	4	5	4	4	4	4	4	4	5	5	54.7780351067699	3.25	4	3.25	4	4.66666666666667
1	2	1	1	3	2	1	4	3	2	5	3	5	5	3	3	3	3	4	3	4	4	4	4	5	5	4	4	3	4	2	2	3	3	4	5	4	4	4	4	4	4	5	5	52.7526822349035	3.25	4	3.25	4	4.66666666666667
1	2	1	1	2	1	1	4	3	2	5	3	5	5	3	3	3	3	4	3	4	4	4	4	5	5	4	4	3	4	2	2	3	3	4	5	4	4	4	4	4	4	5	5	48.9149465879152	3.25	4	3.25	4	4.66666666666667
1	3	1	1	3	2	1	4	3	2	5	3	5	5	3	3	3	3	4	3	4	4	4	4	5	5	4	4	3	4	2	2	3	3	4	5	4	4	4	4	4	4	5	5	51.0433985041508	3.25	4	3.25	4	4.66666666666667
1	2	1	1	3	2	1	4	3	2	5	3	5	5	3	3	3	3	4	3	4	4	4	4	5	5	4	4	3	4	2	2	3	3	4	5	4	4	4	4	4	4	5	5	50.6212310644682	3.25	4	3.25	4	4.66666666666667
1	2	1	1	3	2	1	4	3	2	5	3	5	5	3	3	3	3	4	3	4	4	4	4	5	5	4	4	3	4	2	2	3	3	4	5	4	4	4	4	4	4	5	5	55.5385278892981	3.25	4	3.25	4	4.66666666666667
1	3	1	1	2	1	1	2	5	5	5	5	5	5	5	5	5	5	5	5	5	5	5	5	5	5	5	5	5	5	5	5	5	5	5	5	5	5	5	5	5	5	5	5	49.8533811288288	5	5	5	5	5
0	2	4	2	2	5	1	1	4	4	4	4	4	4	4	4	4	4	4	4	4	4	4	4	4	4	4	4	4	4	4	4	4	4	4	4	4	4	4	4	4	4	4	4	45.2704936903385	4	4	4	4	4
1	3	2	2	3	3	2	2	5	5	5	5	5	4	5	4	4	5	5	5	4	4	5	5	5	5	5	4	4	4	5	4	5	5	4	4	5	5	5	4	4	5	5	4	45.6025749277592	5	4.5	4.75	4.5	5
1	2	1	2	4	3	2	4	4	4	5	4	4	4	5	4	5	4	4	5	4	4	4	5	4	4	5	5	4	4	4	5	4	4	4	5	5	4	4	5	4	4	4	4	51.663453389362	4.25	4.25	4.5	4.25	4.33333333333333
1	4	1	1	6	3	2	6	5	4	4	5	5	5	5	5	5	5	5	5	5	4	4	5	5	4	4	5	5	5	5	4	4	5	5	4	4	4	4	5	4	4	5	5	50.6765281740577	4.5	5	5	4.5	4.33333333333333
0	3	1	2	5	2	2	2	4	3	4	4	4	4	3	3	4	4	4	3	4	4	4	4	4	4	4	4	4	4	5	4	5	5	5	4	4	5	5	4	4	5	5	5	53.1901671702799	3.75	3.5	3.75	4	4
1	2	4	2	4	3	2	1	5	5	5	5	5	5	5	5	5	5	5	5	5	5	5	4	5	5	5	5	5	5	5	5	5	5	5	5	5	5	5	5	5	5	5	5	48.8748422349488	5	5	5	4.75	5
1	3	4	1	5	3	2	1	5	5	5	5	5	5	5	5	5	5	5	5	5	5	5	5	5	5	5	5	5	5	5	5	5	5	5	5	5	5	5	5	5	5	5	5	45.6723910181928	5	5	5	5	5
1	2	4	2	3	6	1	2	5	5	5	5	5	5	5	5	5	5	5	5	5	5	5	5	5	5	5	5	5	5	5	5	5	5	5	4	5	5	5	5	4	5	5	5	51.0516500142176	5	5	5	5	5
1	3	3	1	5	3	1	2	5	5	5	5	5	1	4	5	1	1	3	4	3	2	4	4	4	3	4	3	4	3	3	3	3	4	3	3	2	4	3	3	4	3	3	3	52.4276342855025	5	3.75	2.25	3.25	3.66666666666667
0	4	1	2	6	3	1	1	5	5	4	4	3	1	5	5	4	4	1	4	1	1	1	1	4	4	5	5	5	5	5	1	1	1	1	5	4	5	5	4	4	5	5	4	48.8906880811738	4.5	3.5	3.25	1	4.33333333333333
0	2	1	1	3	3	1	1	1	2	3	2	1	1	1	1	2	2	2	2	2	2	2	2	2	2	2	2	2	1	2	2	1	1	1	2	1	2	1	1	2	1	2	1	52.1130837261036	2	1	2	2	2
1	4	4	1	6	2	1	2	4	3	2	5	5	4	5	5	1	1	1	1	1	1	1	1	2	2	1	5	5	4	5	4	4	4	5	5	5	5	5	4	2	5	5	5	48.6126467140386	3.5	4.75	1	1	1.66666666666667
0	3	1	2	4	5	1	1	5	5	5	5	5	5	5	5	5	5	5	5	5	5	5	5	5	5	5	5	5	5	5	3	3	3	3	5	3	5	5	5	5	5	5	5	49.3643379692048	5	5	5	5	5
1	3	1	1	6	3	1	1	4	1	3	3	4	3	4	4	4	4	4	3	3	4	4	4	3	3	4	5	5	4	2	4	4	4	4	4	3	4	4	4	3	4	4	4	47.4852776000841	2.75	3.75	3.75	3.75	3.33333333333333
1	5	4	1	6	5	1	2	5	3	3	3	5	5	5	5	3	3	3	3	3	3	3	3	3	3	3	5	5	4	2	2	2	2	2	5	3	5	4	3	3	3	3	3	55.186673294949	3.5	5	3	3	3
0	4	1	2	2	5	1	2	5	5	5	5	5	5	5	5	5	5	4	4	4	4	4	5	5	5	5	5	4	5	3	4	4	4	4	5	5	5	5	5	5	5	5	5	57.092708016443	5	5	4.5	4.25	5
1	3	1	2	4	5	2	2	5	4	5	5	5	5	5	5	5	5	5	5	5	5	5	5	5	5	5	5	5	5	5	5	5	5	5	5	5	5	5	5	5	5	5	5	49.1126937206623	4.75	5	5	5	5
1	2	1	1	3	5	1	6	4	4	3	4	4	4	4	5	3	4	4	3	3	3	3	3	3	3	3	5	5	5	5	4	4	4	5	5	2	5	3	1	3	5	5	5	49.0675556226407	3.75	4.25	3.5	3	3
1	5	4	2	6	5	1	1	5	3	3	3	5	2	5	5	5	5	5	5	3	3	3	3	5	5	5	5	5	5	3	3	2	3	5	5	3	5	5	3	5	5	5	5	49.0815811390534	3.5	4.25	5	3	5
0	2	4	2	4	5	1	1	4	4	4	4	4	4	5	5	3	4	3	4	4	4	4	3	4	4	5	5	5	5	5	4	4	3	4	4	4	5	4	4	4	4	4	4	48.3106651739007	4	4.5	3.5	3.75	4.33333333333333
1	3	2	2	4	2	2	2	3	4	5	5	5	5	5	5	5	5	5	5	5	5	5	5	5	5	5	5	5	5	5	5	5	5	5	5	5	5	5	5	5	5	5	5	54.7263477926147	4.25	5	5	5	5
1	3	1	1	5	5	1	1	5	1	1	4	5	5	5	5	4	4	4	4	5	2	2	3	4	4	4	4	3	4	4	4	3	4	3	4	4	3	3	4	3	4	4	3	48.1050366567296	2.75	5	4	3	4
1	2	2	1	2	4	1	1	5	5	4	3	4	4	4	5	3	4	4	4	4	4	4	5	4	4	5	5	5	4	4	4	4	4	5	5	5	5	4	4	4	4	3	4	48.8944963943375	4.25	4.25	3.75	4.25	4.33333333333333
1	4	4	2	6	5	2	2	5	3	5	5	5	3	5	5	5	5	5	5	5	5	5	5	5	5	5	5	5	4	3	5	4	3	5	5	3	5	5	4	2	5	4	2	49.7380222866216	4.5	4.5	5	5	5
0	3	2	2	4	5	1	6	4	4	4	4	5	4	5	5	4	4	4	4	4	4	4	4	5	4	4	5	5	5	5	4	4	4	4	4	3	4	3	4	4	4	4	4	55.6734748256833	4	4.75	4	4	4.33333333333333
0	4	4	2	5	5	1	3	5	4	5	5	5	5	4	4	4	4	4	4	5	5	4	4	5	5	5	5	5	5	5	5	5	5	5	4	1	3	3	5	2	5	5	5	47.3171118345026	4.75	4.5	4	4.5	5
1	3	1	2	2	5	1	2	5	5	4	2	4	3	5	5	4	2	5	5	2	5	5	5	5	5	1	5	5	4	5	4	4	4	4	4	5	4	5	5	4	5	5	4	47.2351767188146	4	4.25	4	4.25	3.66666666666667
1	4	4	2	6	5	2	2	5	3	5	5	5	5	5	5	5	5	5	5	5	3	5	5	5	5	5	5	5	5	5	5	3	5	4	5	4	5	5	5	5	5	4	5	56.3807333636014	4.5	5	5	4.5	5
1	4	1	1	6	5	2	2	3	1	2	2	3	1	2	4	4	4	3	3	3	2	2	4	2	2	2	4	4	3	1	5	4	2	5	4	1	2	2	2	2	3	2	2	46.8123664101329	2	2.5	3.5	2.75	2
0	3	1	2	2	1	1	1	3	2	5	4	4	3	3	3	4	3	4	3	4	3	4	3	3	4	3	3	4	4	3	3	3	4	3	4	4	3	3	4	4	4	3	4	46.3310596012985	3.5	3.25	3.5	3.5	3.33333333333333
1	3	4	1	5	6	1	1	5	5	4	4	5	3	3	4	2	1	3	5	2	3	2	3	4	2	5	4	4	3	3	2	5	5	4	5	5	5	5	5	5	5	3	5	46.5437050827416	4.5	3.75	2.75	2.5	3.66666666666667
1	2	1	1	2	4	2	2	5	3	5	4	2	2	4	2	5	5	3	4	5	3	5	4	5	5	3	5	5	3	3	5	5	2	5	5	5	3	5	1	1	5	5	5	51.3059575392321	4.25	2.5	4.25	4.25	4.33333333333333
1	5	2	1	6	6	2	1	5	4	5	5	5	5	4	5	4	3	4	4	4	4	4	4	4	4	5	5	5	5	4	5	5	4	4	5	4	5	5	3	3	4	3	4	50.8218714032151	4.75	4.75	3.75	4	4.33333333333333
1	4	4	2	2	6	1	2	4	4	4	3	4	3	4	4	3	4	4	4	4	4	3	4	4	3	3	4	4	4	3	3	4	3	2	4	3	4	3	3	3	4	4	4	48.6860678789673	3.75	3.75	3.75	3.75	3.33333333333333
1	4	1	2	5	5	2	2	5	5	5	4	4	4	5	5	4	4	3	5	4	5	4	3	4	4	3	5	5	5	5	3	3	3	4	5	5	5	5	4	4	5	4	4	56.8384428382587	4.75	4.5	4	4	3.66666666666667
0	3	2	2	4	2	2	1	5	5	5	5	5	5	5	5	5	5	5	5	1	5	5	5	5	5	5	5	5	5	5	5	4	4	5	5	5	4	5	5	5	5	5	5	54.3691678655984	5	5	5	4	5
1	4	2	1	5	5	2	1	5	5	5	4	5	5	5	5	5	5	5	5	5	5	5	5	5	5	5	5	5	5	5	5	5	5	5	5	5	5	5	5	5	5	5	4	51.4668620139916	4.75	5	5	5	5
1	2	2	2	2	5	2	5	3	4	4	5	4	5	4	5	4	4	5	4	5	4	5	4	4	5	3	3	3	3	4	4	4	5	5	4	2	4	5	4	5	4	4	4	50.1099549184746	4	4.5	4.25	4.5	4
1	4	1	2	4	2	2	2	5	4	5	4	5	4	5	5	4	5	3	5	4	4	3	4	5	5	5	5	5	5	4	4	4	4	4	5	4	5	5	5	5	5	5	5	46.5623506586153	4.5	4.75	4.25	3.75	5
1	3	2	1	4	5	1	1	5	3	5	4	4	4	3	4	4	4	4	4	4	4	4	4	4	5	4	4	5	5	4	3	3	2	4	4	4	3	4	4	4	5	4	4	46.9166170412203	4.25	3.75	4	4	4.33333333333333
0	4	3	1	4	5	2	6	5	4	4	4	5	5	5	5	4	5	4	4	5	5	5	5	4	5	5	5	5	5	5	4	4	4	4	4	3	3	4	4	5	5	4	4	51.9482987429843	4.25	5	4.25	5	4.66666666666667
0	3	2	1	2	4	1	2	4	4	4	4	3	4	4	4	4	4	3	5	4	5	3	3	4	3	3	5	4	4	4	4	5	4	4	4	4	4	4	2	4	4	4	4	50.2145822568344	4	3.75	4	3.75	3.33333333333333
0	3	2	1	4	3	1	6	4	4	5	5	5	5	5	5	4	5	5	4	5	5	4	5	5	5	4	4	5	5	5	3	3	4	4	4	3	4	5	5	5	4	4	4	45.3653768331287	4.5	5	4.5	4.75	4.66666666666667
1	4	4	2	6	6	1	5	5	5	4	4	4	5	4	5	4	4	5	4	4	3	4	4	5	5	4	4	5	4	5	4	5	5	5	4	4	4	4	4	5	5	4	5	50.8697165016559	4.5	4.5	4.25	3.75	4.66666666666667
0	2	2	2	3	2	1	1	5	5	5	5	5	4	5	5	5	5	5	5	5	5	5	5	5	5	5	5	5	5	1	5	5	5	5	5	5	5	5	5	5	5	5	5	51.3268698096969	5	4.75	5	5	5
0	2	2	1	2	3	2	2	5	5	5	5	5	5	5	5	4	3	4	5	4	4	4	4	4	4	4	4	4	4	4	4	4	4	4	5	3	3	3	4	4	4	4	4	50.6046399939569	5	5	4	4	4
1	5	4	2	5	4	2	3	5	5	5	5	5	3	5	5	5	5	5	5	5	5	5	5	5	5	5	5	5	5	5	5	5	5	5	5	5	5	5	5	5	5	5	5	52.2793202350479	5	4.5	5	5	5
0	3	2	2	4	2	2	6	4	4	5	4	4	4	4	4	4	5	4	4	3	4	3	3	5	4	4	5	4	5	4	4	4	3	4	5	4	5	5	4	4	5	5	5	50.4606441330439	4.25	4	4.25	3.25	4.33333333333333
1	3	1	1	5	5	1	2	1	1	1	1	1	1	1	1	3	3	2	3	1	1	2	2	3	3	3	3	3	3	3	3	3	3	3	3	3	3	3	3	3	3	3	3	47.1899217035523	1	1	2.75	1.5	3
1	5	1	1	5	1	2	3	5	5	5	5	5	5	5	5	5	5	5	5	5	5	5	5	5	5	5	5	5	5	5	5	5	5	5	5	5	5	5	5	5	5	5	5	44.0328852790664	5	5	5	5	5
1	5	4	1	5	2	2	1	5	5	5	5	5	5	5	5	5	5	5	5	5	5	5	5	5	5	5	5	5	5	5	5	5	5	5	5	2	5	5	5	5	5	5	5	47.9584693105937	5	5	5	5	5
0	2	2	2	2	3	2	2	3	3	3	3	3	3	3	3	3	3	3	3	2	2	3	3	3	2	3	2	3	3	3	3	3	3	3	3	3	3	3	2	2	3	3	3	48.3086881362821	3	3	3	2.5	2.66666666666667
1	3	2	2	3	2	1	1	5	5	5	5	5	5	5	5	5	5	5	5	5	5	5	5	4	4	4	4	4	4	4	5	4	4	5	5	5	5	5	5	5	5	5	5	51.4598878197002	5	5	5	5	4
1	3	2	2	3	3	2	2	4	4	5	4	4	4	3	4	4	4	4	5	3	4	4	4	4	3	4	4	4	3	4	4	4	4	3	5	4	3	4	4	3	4	3	4	53.6663041125519	4.25	3.75	4.25	3.75	3.66666666666667
1	3	1	2	4	3	1	2	5	4	4	4	4	4	4	5	4	4	4	4	4	4	4	4	4	4	4	4	4	4	4	4	4	4	4	4	4	4	4	4	4	4	4	4	52.126837859768	4.25	4.25	4	4	4
1	3	1	2	5	3	1	3	5	5	5	5	5	4	5	5	5	5	5	4	5	3	3	4	4	4	4	4	4	3	3	4	4	4	4	5	4	4	4	5	5	5	5	5	48.1549929436586	5	4.75	4.75	3.75	4
1	3	1	2	3	4	1	2	4	1	4	3	4	2	3	4	4	4	4	4	3	4	3	3	4	4	3	4	3	3	3	3	4	3	4	5	4	4	3	4	3	4	4	5	48.3233411279886	3	3.25	4	3.25	3.66666666666667
1	3	1	2	4	3	1	1	4	3	4	2	5	4	5	5	4	4	3	5	4	3	5	5	4	2	5	5	4	4	3	2	2	3	2	4	3	4	3	4	4	5	4	5	51.2034707164362	3.25	4.75	4	4.25	3.66666666666667
0	3	1	2	4	3	2	4	4	3	4	3	4	3	3	3	4	3	3	4	4	3	4	3	4	3	3	3	4	4	4	4	3	4	3	4	3	3	3	4	3	4	4	4	50.6263630423306	3.5	3.25	3.5	3.5	3.33333333333333
0	3	2	2	4	2	2	3	3	3	3	4	4	4	4	4	4	4	3	3	4	4	3	4	3	3	4	4	4	5	4	5	5	4	4	4	4	3	4	4	4	4	3	4	51.8916026594293	3.25	4	3.5	3.75	3.33333333333333
1	3	1	1	4	2	1	1	5	4	5	3	4	4	4	5	5	4	5	5	1	1	3	1	5	5	4	5	5	4	1	1	3	1	4	4	3	1	4	4	1	4	5	5	47.4443311420416	4.25	4.25	4.75	1.5	4.66666666666667
0	4	4	2	6	4	2	4	4	4	3	3	4	3	3	3	3	3	4	3	4	3	4	3	4	3	4	3	3	4	4	3	3	3	3	3	3	3	4	4	3	3	4	3	52.2074134807429	3.5	3.25	3.25	3.5	3.66666666666667
1	3	1	2	4	5	1	1	5	4	5	4	4	4	5	5	4	4	4	5	5	3	4	3	4	5	5	5	5	5	3	3	5	4	4	5	4	4	5	4	4	5	4	5	51.3755213812346	4.5	4.5	4.25	3.75	4.66666666666667
0	3	4	2	3	1	1	2	4	3	3	5	4	2	4	3	2	2	4	2	5	3	4	5	4	2	3	4	3	4	3	3	5	2	3	3	3	4	1	1	4	2	4	2	51.1912192004899	3.75	3.25	2.5	4.25	3
1	4	1	1	5	5	1	4	3	3	3	4	4	3	4	4	4	3	4	4	4	3	4	4	3	3	4	3	3	3	4	4	3	4	4	4	3	3	4	4	4	4	4	3	52.305051391101	3.25	3.75	3.75	3.75	3.33333333333333
1	3	1	2	5	2	2	2	4	4	4	4	4	4	4	4	4	4	4	4	5	4	4	4	4	4	4	5	4	4	4	4	4	4	5	4	4	4	5	5	4	4	4	4	49.3084174153411	4	4	4	4.25	4
1	3	1	2	4	2	2	5	4	3	4	4	4	4	3	4	3	4	3	4	4	3	4	4	4	4	4	4	3	4	3	3	4	4	4	3	4	4	3	4	4	3	4	4	48.4523888288799	3.75	3.75	3.5	3.75	4
1	3	1	2	5	3	1	2	3	5	3	2	4	4	5	5	3	3	3	3	3	3	4	4	4	3	4	3	4	4	4	4	4	3	4	4	3	4	3	4	4	4	4	4	51.1863382007562	3.25	4.5	3	3.5	3.66666666666667
1	3	1	2	4	1	1	2	3	4	3	3	3	4	3	4	4	3	4	3	3	4	3	4	3	4	4	3	4	3	4	3	4	4	4	3	4	4	3	3	4	3	4	4	46.4699661142584	3.25	3.5	3.5	3.5	3.66666666666667
0	3	2	2	4	3	2	4	4	3	3	4	4	4	4	4	4	4	4	4	4	4	4	4	4	4	4	4	4	4	4	4	4	4	4	4	3	4	4	4	4	4	4	4	47.5766424883883	3.5	4	4	4	4
1	3	2	1	3	3	2	4	4	4	3	4	4	4	4	4	3	4	4	4	4	3	4	3	3	4	4	4	3	3	4	4	3	4	4	4	4	4	4	4	3	2	1	2	49.9885817440293	3.75	4	3.75	3.5	3.66666666666667
1	4	1	1	3	2	2	3	4	4	3	4	3	3	3	4	3	5	2	4	4	3	4	4	4	3	3	3	4	3	4	4	3	4	4	4	3	4	4	4	3	4	4	3	51.6774501790738	3.75	3.25	3.5	3.75	3.33333333333333
1	3	2	1	3	1	2	2	4	4	4	4	4	4	4	5	4	4	5	4	4	4	5	4	4	5	4	5	4	4	4	5	4	4	4	5	4	4	5	5	4	4	5	4	50.5778363897825	4	4.25	4.25	4.25	4.33333333333333
1	3	2	1	2	2	1	1	5	4	5	4	4	4	4	4	4	5	4	4	4	5	4	5	5	4	4	4	5	5	4	5	4	5	5	5	5	4	5	4	5	4	5	4	49.8721221169351	4.5	4	4.25	4.5	4.33333333333333
1	3	2	2	3	2	2	1	4	5	4	5	4	5	4	5	5	4	5	4	4	5	4	5	4	4	4	4	5	4	5	4	5	4	4	4	5	4	5	4	5	4	5	4	47.327053735714	4.5	4.5	4.5	4.5	4
0	3	1	1	3	4	2	1	4	4	4	4	5	4	4	5	5	4	5	4	4	5	4	5	4	4	4	4	4	4	4	4	5	4	5	4	5	4	5	4	5	4	5	4	49.9601624457319	4	4.5	4.5	4.5	4
1	4	1	1	6	5	1	2	5	4	5	4	5	5	5	5	5	5	5	5	5	5	4	5	5	5	5	5	5	5	5	5	5	5	5	3	1	3	5	5	4	5	5	5	52.6603916823134	4.5	5	5	4.75	5
0	3	1	1	5	3	1	2	3	3	4	5	5	5	4	5	5	3	3	3	3	3	3	3	3	3	3	3	3	3	3	3	3	3	3	3	3	3	3	5	4	3	3	4	48.7085325088731	3.75	4.75	3.5	3	3
[truncated: 4 more columns]
